# Supplementary material for: Effects of Multidisciplinary Biopsychosocial Rehabilitation on Short-Term Pain and Disability in Chronic Low Back Pain: A Systematic Review with Network Meta-Analysis
Source: J Clin Med. 2023 Dec 4;12(23):7489. doi: 10.3390/jcm12237489 (PMC10707228; doi:10.3390/jcm12237489)
Supplement: Supplementary file 1 [file jcm-12-07489-s001.zip]

Archive with 1 entries (1 files):
- jcm-2736126-supplementary.pdf
